# Supplementary material for: Impact of BMI and Cardiorespiratory Fitness on Oxidative Stress in Plasma and Circulating Exosomes Following Acute Exercise
Source: Biology (Basel). 2024 Aug 8;13(8):599. doi: 10.3390/biology13080599 (PMC11352065; doi:10.3390/biology13080599)
Supplement: Supplementary file 1 [file biology-13-00599-s001.zip]

Archive with 2 entries (2 files):
- Figure S1.pptx
- Table S1 - Western Blot Ratios.xlsx
