# Supplementary material for: Impact of BMI and Cardiorespiratory Fitness on Oxidative Stress in Plasma and Circulating Exosomes Following Acute Exercise
Source: Biology (Basel). 2024 Aug 8;13(8):599. doi: 10.3390/biology13080599 (PMC11352065; doi:10.3390/biology13080599)
Supplement: Supplementary file 1 [file biology-13-00599-s001.zip › Table S1 - Western Blot Ratios.xlsx]

## Sheet: Sheet2
Table S1. Western Blot Ratios normalized to Ponceau S
Alix	Lane 1 - Pre	Lane 2 - Post	Lane 3 - Pre	Lane 4 - Post	Lane 5 - Pre	Lane 6 - Post	Lane 7 - Pre	Lane 8 - Post	Lane 9 - Pre	Lane 10- Post	Lane 11 - Pre	Lane 12 - Post	Lane 13 - Pre	Lane 14 - Post	Lane 15 - Pre	Lane 16 - Post	Lane 17 - Pre	Lane 18 - Post	Lane 19 - Pre	Lane 20 - Post	Lane 21 - Pre	Lane 22 - Post	Lane 23 - Pre	Lane 24 - Post
Representative Blot 1	2.16376	2.00044	5.20209	4.39875	4.46886	4.90236	3.45976	3.58055	2.90372	2.20768	2.8206	1.95482	3.73362	3.45912	2.58026	3.8114	3.16795	3.50067	5.42801	3.83387	5.47175	5.99882	5.10215	3.25698
Representative Blot 2	2.55341	3.23605	4.06532	2.12402	5.1277	3.89245	4.15913	3.32072	3.23486	1.60723	3.12768	2.97771	3.55447	1.93568	3.77517	3.37184	2.62613	1.4704	2.72709	1.17053	2.80307	2.42932	3.86151	3.06356
Representative Blot 3	3.81124	5.21789	4.17123	3.56787	5.53151	4.28951	4.73749	4.09487	3.32219	2.48744	2.34767	1.61807	3.83896	2.4387	2.67999	2.10792	1.61376	1.52025	2.00492	1.30465	2.22799	2.2623	3.30182	2.7645
Representative Blot 4	1.20892	2.4883	2.35079	2.64186	1.05285	1.56836	3.24454	4.57058	1.96857	4.71069	3.24454	4.57058	2.0567	3.85176	1.08666	2.95685	2.91259	4.44542	3.45495	5.70633	4.35473	5.01177	1.07455	2.08302
CD63	Lane 1 - Pre	Lane 2 - Post	Lane 3 - Pre	Lane 4 - Post	Lane 5 - Pre	Lane 6 - Post	Lane 7 - Pre	Lane 8 - Post	Lane 9 - Pre	Lane 10- Post	Lane 11 - Pre	Lane 12 - Post	Lane 13 - Pre	Lane 14 - Post	Lane 15 - Pre	Lane 16 - Post	Lane 17 - Pre	Lane 18 - Post	Lane 19 - Pre	Lane 20 - Post	Lane 21 - Pre	Lane 22 - Post	Lane 23 - Pre	Lane 24 - Post
Representative Blot 1	1.84297	1.72359	1.5712	2.46292	3.59065	4.5236	3.29456	2.80413	2.53936	3.60313	2.64559	3.41595	1.87052	1.93118	1.2784	1.31423	1.11206	1.21688	4.66235	5.81435	3.30321	3.29749	1.51408	1.12074
Representative Blot 2	0.954935	0.891617	2.28105	3.60661	1.08369	1.44391	1.25687	1.11231	3.59131	5.07984	1.7458	2.2694	3.34427	3.42473	0.583059	0.67462	3.24992	3.8818	4.10298	4.62347	1.68899	2.99304	2.32427	1.80226
Representative Blot 3	2.28783	2.90227	1.14056	1.67174	1.56279	1.56315	3.26169	3.488	2.34381	2.08957	2.79379	3.77671	3.0361	2.85198	1.65338	1.29208	0.920018	0.978742	1.05298	1.45672	2.06722	2.37925	0.790544	1.03632
Representative Blot 4	0.7452	1.72301	3.52114	3.71924	2.63807	1.6209	2.93647	2.23955	3.56067	1.70985	2.93647	2.23955	0.981829	0.93479	3.74923	1.54309	1.09909	1.12445	2.07689	1.68598	3.96514	3.31294	2.16686	1.14526
Flot-1	Lane 1 - Pre	Lane 2 - Post	Lane 3 - Pre	Lane 4 - Post	Lane 5 - Pre	Lane 6 - Post	Lane 7 - Pre	Lane 8 - Post	Lane 9 - Pre	Lane 10- Post	Lane 11 - Pre	Lane 12 - Post	Lane 13 - Pre	Lane 14 - Post	Lane 15 - Pre	Lane 16 - Post	Lane 17 - Pre	Lane 18 - Post	Lane 19 - Pre	Lane 20 - Post	Lane 21 - Pre	Lane 22 - Post	Lane 23 - Pre	Lane 24 - Post
Representative Blot 1	1.80935	2.93403	1.6335	1.33623	3.10931	3.65213	3.01416	1.52987	1.51786	1.19996	1.46311	1.20697	1.11439	1.77283	1.8521	2.66934	1.51429	2.40753	1.37554	1.46004	1.70606	1.95483	1.95228	1.7919
Representative Blot 2	1.09287	1.31235	1.57474	1.2872	1.29474	1.22222	3.18833	2.88417	1.57042	1.36661	1.90229	1.92384	1.8398	2.17059	2.9051	1.8325	1.39818	1.43341	1.25835	1.2324	1.85769	1.27623	2.55345	2.72936
Representative Blot 3	0.843392	1.69284	1.92393	2.04851	2.25824	3.9468	3.43806	2.21564	1.99215	1.96646	1.76103	1.53951	2.15377	2.83112	2.25355	1.49009	1.43585	2.06309	2.20571	1.71454	1.53835	1.54692	2.35752	1.52673
Representative Blot 4	1.22677	2.23246	2.50369	2.84078	3.2314	3.05345	2.51402	4.07186	2.49923	2.82367	2.51402	4.07186	2.38531	1.96315	1.9255	1.86	1.77787	2.11248	1.77875	3.60674	2.19272	1.9098	1.9597	1.92616
TSG101	Lane 1 - Pre	Lane 2 - Post	Lane 3 - Pre	Lane 4 - Post	Lane 5 - Pre	Lane 6 - Post	Lane 7 - Pre	Lane 8 - Post	Lane 9 - Pre	Lane 10- Post	Lane 11 - Pre	Lane 12 - Post	Lane 13 - Pre	Lane 14 - Post	Lane 15 - Pre	Lane 16 - Post	Lane 17 - Pre	Lane 18 - Post	Lane 19 - Pre	Lane 20 - Post	Lane 21 - Pre	Lane 22 - Post	Lane 23 - Pre	Lane 24 - Post
Representative Blot 1	4.32427	2.82502	2.63278	0.58518	1.43	1.16058	1.84459	2.05416	3.72402	5.16558	1.11058	1.13441	1.31259	1.22343	1.55919	1.82374	2.10026	4.73719	3.03362	0.779842	1.40871	1.75848	1.80163	1.63064
Representative Blot 2	1.80956	2.50006	2.5706	2.24195	1.80337	1.42238	2.11152	2.23327	1.95201	1.14248	5.3083	6.3423	1.8635	6.24095	1.86435	3.53335	2.74233	5.655	2.38997	1.9087	1.98622	5.54283	4.19126	3.77082
Representative Blot 3	2.56598	5.01964	3.99864	2.77973	2.47278	2.08821	2.25657	2.53533	2.50754	2.64184	2.03348	2.20919	2.46869	5.24426	2.82874	2.5245	4.03701	4.20858	4.76334	1.5393	2.26382	5.02158	2.33224	2.68001
Representative Blot 4	1.34694	3.46109	1.76342	5.98069	1.70709	5.60252	3.61052	0.907936	2.30927	0.901458	3.61052	0.907936	3.72631	0.88165	2.81064	0.782808	2.37547	0.896415	3.64508	1.77233	3.388	5.348	2.87023	1.27161
NRF2	Lane 1 - Pre	Lane 2 - Post	Lane 3 - Pre	Lane 4 - Post	Lane 5 - Pre	Lane 6 - Post	Lane 7 - Pre	Lane 8 - Post	Lane 9 - Pre	Lane 10- Post	Lane 11 - Pre	Lane 12 - Post	Lane 13 - Pre	Lane 14 - Post	Lane 15 - Pre	Lane 16 - Post	Lane 17 - Pre	Lane 18 - Post	Lane 19 - Pre	Lane 20 - Post	Lane 21 - Pre	Lane 22 - Post	Lane 23 - Pre	Lane 24 - Post
Representative Blot 1	2.18403	2.20224	2.54907	3.02974	2.57665	3.85576	4.41969	3.96861	2.14357	2.96225	3.19035	3.45261	2.36255	3.40585	3.40993	5.20038	3.81537	3.9858	4.57425	4.051	3.15176	5.30788	5.18833	3.47205
Representative Blot 2	3.43845	3.51718	2.77255	4.16248	4.16789	4.21792	3.98852	3.95145	3.5994	3.05183	4.77922	6.54171	4.61985	5.10616	3.91708	4.14601	3.15998	3.27468	3.09483	2.97623	2.90114	3.82492	5.27726	4.72244
Representative Blot 3	3.30705	4.02422	3.6244	3.44227	3.76298	4.41814	2.5503	2.13327	1.90253	2.37575	2.79217	2.70844	3.72139	3.29497	2.98153	4.05204	2.88843	2.91565	4.15047	6.16602	4.14287	5.15624	3.79971	5.42137
Representative Blot 4	2.11704	3.19139	3.33668	5.46447	6.34549	4.98536	5.26253	4.44915	5.44997	4.28794	5.26253	4.44915	2.13218	2.28288	2.28027	1.87006	3.14604	2.98735	2.92436	3.42691	4.8335	4.51354	2.77383	2.50899
SOD3	Lane 1 - Pre	Lane 2 - Post	Lane 3 - Pre	Lane 4 - Post	Lane 5 - Pre	Lane 6 - Post	Lane 7 - Pre	Lane 8 - Post	Lane 9 - Pre	Lane 10- Post	Lane 11 - Pre	Lane 12 - Post	Lane 13 - Pre	Lane 14 - Post	Lane 15 - Pre	Lane 16 - Post	Lane 17 - Pre	Lane 18 - Post	Lane 19 - Pre	Lane 20 - Post	Lane 21 - Pre	Lane 22 - Post	Lane 23 - Pre	Lane 24 - Post
Representative Blot 1	6.11453	5.91229	5.02089	3.6657	3.56738	4.09988	4.27764	4.34464	4.07108	4.82798	5.01534	5.01923	3.56027	3.31739	3.53494	3.98523	3.07992	2.71011	2.54089	3.10237	3.13304	3.22634	3.23148	2.96087
Representative Blot 2	5.20589	5.69467	5.75106	5.88751	6.13181	5.99987	4.94603	5.02048	5.42965	5.12293	5.30634	5.79013	5.00516	5.70485	5.20412	6.16036	5.13651	4.8516	3.92921	4.05546	4.16046	4.58711	4.17495	3.44334
Representative Blot 3	5.62754	7.0574	5.77248	5.66763	5.65916	5.84989	5.23844	5.39348	4.73488	5.22288	5.56425	4.87803	5.26874	4.78552	4.75967	4.31884	3.90303	3.86975	3.56256	4.06659	4.48164	6.06233	5.51416	5.17735
Representative Blot 4	5.64786	6.60965	5.88391	5.45203	4.96926	5.05116	4.25105	4.36849	4.1226	4.54484	4.25105	4.36849	4.18792	3.95947	3.18563	3.33542	3.69766	3.60639	3.70623	3.85498	4.37062	4.1715	4.87878	3.7604
